# Supplementary material for: Autophagy-Related Proteins (ATGs) Are Differentially Required for Development and Virulence of Sclerotinia sclerotiorum
Source: J Fungi (Basel). 2025 May 19;11(5):391. doi: 10.3390/jof11050391 (PMC12113128; doi:10.3390/jof11050391)
Supplement: Supplementary file 1 [file jof-11-00391-s001.zip]

Archive with 1 entries (1 files):
- jof-3605320-supplementary.pdf
